# Supplementary material for: Evaluation of exotic oat (Avena sativa L.) varieties for forage and grain yield in response to different levels of nitrogen and phosphorous
Source: PeerJ. 2021 Sep 23;9:e12112. doi: 10.7717/peerj.12112 (PMC8466073; doi:10.7717/peerj.12112)
Supplement: Supplemental Information 1 [file peerj-09-12112-s001.xlsx]

## Sheet: Days to Emergence
Varieties	Treatments	Rep-1	Rep-2	Rep-3	Total
Australian variety	Control	18	18	17	53		GT	898								1	2	Mean
Australian variety	35 kg N + 30 kg P	16	17	16	49		CF	13440.1							1	17.6667	18.6667	18.1667
Australian variety	35 kg N + 60 kg P	15	15	14	44		GM	14.9667							2	16.3333	15.3333	15.8333
Australian variety	35 kg N + 90 kg P	15	17	15	47										3	14.6667	15.3333	15
Australian variety	70 kg N + 30 kg P	16	15	16	47										4	15.6667	14.6667	15.1667
Australian variety	70 kg N + 60 kg P	16	15	15	46										5	15.6667	15.3333	15.5
Australian variety	70 kg N + 90 kg P	15	15	13	43		SOV	DF	SS	MS	F	P	SIG		6	15.3333	14.3333	14.8333
Australian variety	105 kg N + 30 kg P	16	14	14	44		REPS	2	6.53333	3.26667	1.44118	0.249291	NS		7	14.3333	14.6667	14.5
Australian variety	105 kg N + 60 kg P	15	12	12	39		VARIETIES	1	0.266667	0.266667	0.117647	0.733491	NS		8	14.6667	14.6667	14.6667
Australian variety	105 kg N + 90 kg P	13	13	13	39		TREATMENTS	9	116.267	12.9185	5.69935	5.54218e-05	***		9	13	13	13
Ukrainian variety	Control	17	16	23	56		V X T	9	6.73333	0.748148	0.330065	0.959511	NS		10	13	13	13
Ukrainian variety	35 kg N + 30 kg P	15	14	17	46		ERROR	38	86.1333	2.26667					Mean	15.0333	14.9
Ukrainian variety	35 kg N + 60 kg P	15	14	17	46		TOTAL	59	215.933
Ukrainian variety	35 kg N + 90 kg P	14	15	15	44
Ukrainian variety	70 kg N + 30 kg P	15	16	15	46
Ukrainian variety	70 kg N + 60 kg P	14	15	14	43
Ukrainian variety	70 kg N + 90 kg P	12	13	19	44			Varieties
Ukrainian variety	105 kg N + 30 kg P	14	14	16	44			1	2
Ukrainian variety	105 kg N + 60 kg P	14	12	13	39		1	53	56	109
Ukrainian variety	105 kg N + 90 kg P	13	12	14	39		2	49	46	95
	Total	298	292	308	898		3	44	46	90
						Treat	4	47	44	91
							5	47	46	93
							6	46	43	89
							7	43	44	87
							8	44	44	88
							9	39	39	78
							10	39	39	78
								451	447	898

## Sheet: Grian Yield 
Varieties	Treatments	Rep-1	Rep-2	Rep-3	Total
v1	t1	2300	2333.33	2400	7033.33		GT	218383								1	2	Mean					Grain Yield (kg ha-1)									Grain Yield (kg ha-)
v1	t2	3000	2966.67	3066.67	9033.33		CF	7.94855e+08							1	2344.44	2261.11	2302.78				0	2302.78									Australian	Ukranian
v1	t3	3133.33	3066.67	3166.67	9366.67		GM	3639.72							2	3011.11	2900	2955.56			35 Kg N	30 kg P	2955.56								0	76	72.3333
v1	t4	3233.33	3300	3333.33	9866.67										3	3122.22	3288.89	3205.56				60 kg P	3205.56							35 Kg N	30 Kg P	81.3333	76.6667
v1	t5	3800	3733.33	3833.33	11366.7										4	3288.89	3277.78	3283.33				90 kg P	3283.33								60 Kg P	81.6667	79
v1	t6	4133.33	4233.33	4166.67	12533.3										5	3788.89	3733.33	3761.11			70 Kg N	30 kg P	3761.11								90 Kg P	88.6667	80.3333
v1	t7	4300	4233.33	4333.33	12866.7		SOV	DF	SS	MS	F	P	SIG		6	4177.78	3622.22	3900				60 kg P	3900							70 Kg N	30 Kg P	94.3333	83
v1	t8	4166.67	4400	4233.33	12800		REPS	2	78898.1	39449.1	2.29908	0.114146	NS		7	4288.89	3900	4094.44				90 kg P	4094.44								60 Kg P	95.3333	86.3333
v1	t9	4400	4566.67	4400	13366.7		VARIETIES	1	442042	442042	25.7621	1.04803e-05	***		8	4266.67	3933.33	4100			105 Kg N	30 kg P	4100								90 Kg P	97.6667	88.3333
v1	t10	4733.33	4400	4400	13533.3		TREATMENTS	9	2.5323e+07	2.81366e+06	163.98	1.36883e-27	***		9	4455.56	4300	4377.78				60 kg P	4377.78							105 Kg N	30 Kg P	100.333	94
v2	t1	2066.67	2233.33	2483.33	6783.33		V X T	9	579671	64407.9	3.75368	0.00187328	**		10	4511.11	4322.22	4416.67				90 kg P	4416.67								60 Kg P	104.333	101
v2	t2	2900	3066.67	2733.33	8700		ERROR	38	652028	17158.6					Mean	3725.56	3553.89														90 Kg P	102.333	101
v2	t3	3233.33	3400	3233.33	9866.67		TOTAL	59	2.70756e+07
v2	t4	3066.67	3533.33	3233.33	9833.33										Control
v2	t5	3900	3733.33	3566.67	11200										35 kg N + 30 kg P
v2	t6	3566.67	3900	3400	10866.7										35 kg N + 60 kg P
v2	t7	3900	4066.67	3733.33	11700			Varieties							35 kg N + 90 kg P
v2	t8	3833.33	4066.67	3900	11800			1	2						70 kg N + 30 kg P							Gy
v2	t9	4400	4233.33	4266.67	12900		1	7033.33	6783.33	13816.7					70 kg N + 60 kg P						Australian	3725.56
v2	t10	4400	4333.33	4233.33	12966.7		2	9033.33	8700	17733.3					70 kg N + 90 kg P						Ukranian	3553.89
	Total	72466.7	73800	72116.7	218383		3	9366.67	9866.67	19233.3					105 kg N + 30 kg P
						Treat	4	9866.67	9833.33	19700					105 kg N + 60 kg P
							5	11366.7	11200	22566.7					105 kg N + 90 kg P
							6	12533.3	10866.7	23400
							7	12866.7	11700	24566.7											105 Kg N	30 kg P
							8	12800	11800	24600												60 kg P
							9	13366.7	12900	26266.7												90 kg P
							10	13533.3	12966.7	26500
								111767	106617	218383

## Sheet: Tillers m2
Varieties	Treatments	Rep-1	Rep-2	Rep-3	Total
v1	t1	80	73	75	228		GT	5352								1	2	Mean
v1	t2	78	81	85	244		CF	477398							1	76	72.3333	74.1667
v1	t3	85	81	79	245		GM	89.2							2	81.3333	76.6667	79
v1	t4	91	90	85	266										3	81.6667	79	80.3333
v1	t5	93	95	95	283										4	88.6667	80.3333	84.5
v1	t6	95	96	95	286										5	94.3333	83	88.6667
v1	t7	99	98	96	293		SOV	DF	SS	MS	F	P	SIG		6	95.3333	86.3333	90.8333
v1	t8	101	99	101	301		REPS	2	1.3	0.65	0.162464	0.850634	NS		7	97.6667	88.3333	93
v1	t9	103	105	105	313		VARIETIES	1	540	540	134.97	4.5131e-14	***		8	100.333	94	97.1667
v1	t10	101	101	105	307		TREATMENTS	9	5090.27	565.585	141.365	2.0989e-26	***		9	104.333	101	102.667
v2	t1	71	75	71	217		V X T	9	152	16.8889	4.2213	0.000766142	***		10	102.333	101	101.667
v2	t2	75	77	78	230		ERROR	38	152.033	4.00088					Mean	92.2	86.2
v2	t3	79	78	80	237		TOTAL	59	5935.6
v2	t4	80	81	80	241
v2	t5	83	83	83	249
v2	t6	85	85	89	259
v2	t7	88	88	89	265			Varieties
v2	t8	93	94	95	282			1	2
v2	t9	101	102	100	303		1	228	217	445
v2	t10	102	99	102	303		2	244	230	474
	Total	1783	1781	1788	5352		3	245	237	482
						Treat	4	266	241	507
							5	283	249	532
							6	286	259	545
							7	293	265	558
							8	301	282	583
							9	313	303	616
							10	307	303	610
								2766	2586	5352

## Sheet: PLANT At Harvest
Varieties	Treatments	Rep-1	Rep-2	Rep-3	Total
v1	t1	17	18	19	54		GT	1296								1	2	Mean
v1	t2	19	18	18	55		CF	27993.6							1	18	16.3333	17.1667
v1	t3	19	19	20	58		GM	21.6							2	18.3333	17.3333	17.8333
v1	t4	21	21	20	62										3	19.3333	18.3333	18.8333
v1	t5	22	23	22	67										4	20.6667	21.3333	21
v1	t6	23	24	22	69										5	22.3333	22.6667	22.5
v1	t7	21	23	23	67		SOV	DF	SS	MS	F	P	SIG		6	23	22.3333	22.6667
v1	t8	24	23	24	71		REPS	2	0.7	0.35	0.644588	0.530521	NS		7	22.3333	23.3333	22.8333
v1	t9	25	25	24	74		VARIETIES	1	1.06667	1.06667	1.96446	0.169153	NS		8	23.6667	23.6667	23.6667
v1	t10	26	25	24	75		TREATMENTS	9	416.733	46.3037	85.2766	2.03983e-22	***		9	24.6667	24.6667	24.6667
v2	t1	16	17	16	49		V X T	9	9.26667	1.02963	1.89625	0.0823706	NS		10	25	24.6667	24.8333
v2	t2	18	17	17	52		ERROR	38	20.6333	0.542982					Mean	21.7333	21.4667
v2	t3	18	19	18	55		TOTAL	59	448.4
v2	t4	21	22	21	64
v2	t5	23	23	22	68
v2	t6	23	21	23	67
v2	t7	23	24	23	70			Varieties
v2	t8	24	24	23	71			1	2
v2	t9	25	24	25	74		1	54	49	103
v2	t10	25	24	25	74		2	55	52	107
	Total	433	434	429	1296		3	58	55	113
						Treat	4	62	64	126
							5	67	68	135
							6	69	67	136
							7	67	70	137
							8	71	71	142
							9	74	74	148
							10	75	74	149
								652	644	1296

## Sheet: Emergence per m2
Varieties	Treatments	Rep-1	Rep-2	Rep-3	Total
v1	t1	22	26	22	70		GT	2975								1	2	Mean
v1	t2	52.5	45.5	41	139		CF	147510							1	23.3333	30.6667	27
v1	t3	43	45.5	50	138.5		GM	49.5833							2	46.3333	44.5	45.4167
v1	t4	53	36.5	45.5	135										3	46.1667	50	48.0833
v1	t5	58.5	49	40	147.5										4	45	45.6667	45.3333
v1	t6	56.5	54	51	161.5										5	49.1667	48.6667	48.9167
v1	t7	59.5	56	52.5	168		SOV	DF	SS	MS	F	P	SIG		6	53.8333	52.3333	53.0833
v1	t8	57.5	52.5	52.5	162.5		REPS	2	537.858	268.929	11.7557	0.000106105	***		7	56	54.5	55.25
v1	t9	59	60.5	57.5	177		VARIETIES	1	6.01667	6.01667	0.263006	0.611031	NS		8	54.1667	54.3333	54.25
v1	t10	65	57.5	56.5	179		TREATMENTS	9	4821	535.667	23.4156	6.87132e-13	***		9	59	57.3333	58.1667
v2	t1	41	36	15	92		V X T	9	116.4	12.9333	0.565354	0.816477	NS		10	59.6667	61	60.3333
v2	t2	47.5	41	45	133.5		ERROR	38	869.308	22.8765					Mean	49.2667	49.9
v2	t3	52	50	48	150		TOTAL	59	6350.58
v2	t4	57.5	39.5	40	137
v2	t5	56.5	44.5	45	146
v2	t6	55	52	50	157
v2	t7	62	51.5	50	163.5			Varieties
v2	t8	56.5	52.5	54	163			1	2
v2	t9	53.5	59	59.5	172		1	70	92	162
v2	t10	66.5	56.5	60	183		2	139	133.5	272.5
	Total	1074.5	965.5	935	2975		3	138.5	150	288.5
						Treat	4	135	137	272
							5	147.5	146	293.5
							6	161.5	157	318.5
							7	168	163.5	331.5
							8	162.5	163	325.5
							9	177	172	349
							10	179	183	362
								1478	1497	2975

## Sheet: Leaves per Plant
Varieties	Treatments	Rep-1	Rep-2	Rep-3	Total
v1	t1	5.66667	5	4.66667	15.3333		GT	353.667								1	2	Mean
v1	t2	6	5.66667	5	16.6667		CF	2084.67							1	5.11111	4.33333	4.72222
v1	t3	5.66667	5.33333	5.66667	16.6667		GM	5.89444							2	5.55556	4.66667	5.11111
v1	t4	5.33333	5.66667	5.33333	16.3333										3	5.55556	5.22222	5.38889
v1	t5	6.33333	6	5.66667	18										4	5.44444	5.33333	5.38889
v1	t6	6.66667	6	6	18.6667										5	6	5.66667	5.83333
v1	t7	6.33333	6.33333	6	18.6667		SOV	DF	SS	MS	F	P	SIG		6	6.22222	5.88889	6.05556
v1	t8	7.33333	6.66667	6.66667	20.6667		REPS	2	0.248148	0.124074	1.28197	0.289217	NS		7	6.22222	6.33333	6.27778
v1	t9	6.66667	7	7	20.6667		VARIETIES	1	1.15741	1.15741	11.9587	0.0013562	**		8	6.88889	6.77778	6.83333
v1	t10	6.33333	6.66667	6.33333	19.3333		TREATMENTS	9	28.8315	3.2035	33.0996	2.65317e-15	***		9	6.88889	6.77778	6.83333
v2	t1	4.66667	4.33333	4	13		V X T	9	1.52778	0.169753	1.75394	0.110221	NS		10	6.44444	6.55556	6.5
v2	t2	4.66667	4.66667	4.66667	14		ERROR	38	3.67778	0.0967836					Mean	6.03333	5.75556
v2	t3	5.33333	5	5.33333	15.6667		TOTAL	59	35.4426
v2	t4	5	5.33333	5.66667	16
v2	t5	6	5.33333	5.66667	17
v2	t6	5.66667	5.66667	6.33333	17.6667
v2	t7	6.33333	6.33333	6.33333	19			Varieties
v2	t8	6.66667	6.66667	7	20.3333			1	2
v2	t9	6.66667	6.33333	7.33333	20.3333		1	15.3333	13	28.3333
v2	t10	6.33333	6.66667	6.66667	19.6667		2	16.6667	14	30.6667
	Total	119.667	116.667	117.333	353.667		3	16.6667	15.6667	32.3333
						Treat	4	16.3333	16	32.3333
							5	18	17	35
							6	18.6667	17.6667	36.3333
							7	18.6667	19	37.6667
							8	20.6667	20.3333	41
							9	20.6667	20.3333	41
							10	19.3333	19.6667	39
								181	172.667	353.667

## Sheet: Days to Flowering
Varieties	Treatments	Rep-1	Rep-2	Rep-3	Total
v1	t1	131	130	129	390		GT	6770								1	2	Mean
v1	t2	126	128	127	381		CF	763882							1	130	110.333	120.167
v1	t3	124	126	126	376		GM	112.833							2	127	109.333	118.167
v1	t4	123	121	122	366										3	125.333	107.667	116.5
v1	t5	123	121	124	368										4	122	106	114
v1	t6	122	121	119	362										5	122.667	105	113.833
v1	t7	122	120	119	361		SOV	DF	SS	MS	F	P	SIG		6	120.667	103	111.833
v1	t8	119	116	117	352		REPS	2	11.2333	5.61667	2.05027	0.142699	NS		7	120.333	102	111.167
v1	t9	118	116	115	349		VARIETIES	1	4896.07	4896.07	1787.23	1.46012e-33	***		8	117.333	100.333	108.833
v1	t10	117	119	115	351		TREATMENTS	9	1129	125.444	45.7914	1.13264e-17	***		9	116.333	98.3333	107.333
v2	t1	111	108	112	331		V X T	9	25.9333	2.88148	1.05184	0.419061	NS		10	117	96	106.5
v2	t2	110	109	109	328		ERROR	38	104.1	2.73947					Mean	121.867	103.8
v2	t3	108	107	108	323		TOTAL	59	6166.33
v2	t4	105	106	107	318
v2	t5	103	105	107	315
v2	t6	101	102	106	309
v2	t7	100	101	105	306			Varieties
v2	t8	99	98	104	301			1	2
v2	t9	97	98	100	295		1	390	331	721
v2	t10	96	95	97	288		2	381	328	709
	Total	2255	2247	2268	6770		3	376	323	699
						Treat	4	366	318	684
							5	368	315	683
							6	362	309	671
							7	361	306	667
							8	352	301	653
							9	349	295	644
							10	351	288	639
								3656	3114	6770

## Sheet: Days to Maturity
Varieties	Treatments	Rep-1	Rep-2	Rep-3	Total
v1	t1	151	150	151	452		GT	8093								1	2	Mean
v1	t2	150	148	149	447		CF	1.09161e+06							1	150.667	130.667	140.667
v1	t3	148	147	147	442		GM	134.883							2	149	129	139
v1	t4	147	146	146	439										3	147.333	127.667	137.5
v1	t5	146	145	146	437										4	146.333	127.333	136.833
v1	t6	145	144	145	434										5	145.667	125.667	135.667
v1	t7	143	144	144	431		SOV	DF	SS	MS	F	P	SIG		6	144.667	124	134.333
v1	t8	143	144	143	430		REPS	2	18.5333	9.26667	9.56884	0.000430882	***		7	143.667	123.333	133.5
v1	t9	140	141	140	421		VARIETIES	1	6303.75	6303.75	6509.31	4.17916e-44	***		8	143.333	121.667	132.5
v1	t10	140	141	140	421		TREATMENTS	9	780.017	86.6685	89.4947	8.56626e-23	***		9	140.333	119.667	130
v2	t1	131	130	131	392		V X T	9	17.0833	1.89815	1.96004	0.0722211	NS		10	140.333	117.333	128.833
v2	t2	129	128	130	387		ERROR	38	36.8	0.968421					Mean	145.133	124.633
v2	t3	127	127	129	383		TOTAL	59	7156.18
v2	t4	126	127	129	382
v2	t5	124	125	128	377
v2	t6	123	124	125	372
v2	t7	123	122	125	370			Varieties
v2	t8	121	120	124	365			1	2
v2	t9	119	118	122	359		1	452	392	844
v2	t10	117	116	119	352		2	447	387	834
	Total	2693	2687	2713	8093		3	442	383	825
						Treat	4	439	382	821
							5	437	377	814
							6	434	372	806
							7	431	370	801
							8	430	365	795
							9	421	359	780
							10	421	352	773
								4354	3739	8093

## Sheet: Soil pH
Varieties	Treatments	Rep-1	Rep-2	Rep-3	Total
v1	t1	7.62	7.69	7.39	22.7		GT	451.55								1	2	Mean
v1	t2	7.49	7.52	7.46	22.47		CF	3398.29							1	7.56667	7.57	7.56833
v1	t3	7.45	7.47	7.49	22.41		GM	7.52583							2	7.49	7.45667	7.47333
v1	t4	7.49	7.56	7.61	22.66										3	7.47	7.52	7.495
v1	t5	7.45	7.45	7.49	22.39										4	7.55333	7.51	7.53167
v1	t6	7.56	7.66	7.52	22.74										5	7.46333	7.51	7.48667
v1	t7	7.61	7.62	7.64	22.87		SOV	DF	SS	MS	F	P	SIG		6	7.58	7.52333	7.55167
v1	t8	7.45	7.49	7.51	22.45		REPS	2	0.00244333	0.00122167	0.275308	0.76084	NS		7	7.62333	7.53	7.57667
v1	t9	7.45	7.45	7.51	22.41		VARIETIES	1	0.000735	0.000735	0.165635	0.686304	NS		8	7.48333	7.56	7.52167
v1	t10	7.49	7.55	7.53	22.57		TREATMENTS	9	0.0754417	0.00838241	1.88901	0.0836058	NS		9	7.47	7.51667	7.49333
v2	t1	7.53	7.64	7.54	22.71		V X T	9	0.048815	0.00542389	1.2223	0.31059	NS		10	7.52333	7.59667	7.56
v2	t2	7.53	7.45	7.39	22.37		ERROR	38	0.168623	0.00443746					Mean	7.52233	7.52933
v2	t3	7.63	7.46	7.47	22.56		TOTAL	59	0.296058
v2	t4	7.56	7.45	7.52	22.53
v2	t5	7.55	7.52	7.46	22.53
v2	t6	7.43	7.53	7.61	22.57
v2	t7	7.65	7.45	7.49	22.59			Varieties
v2	t8	7.51	7.56	7.61	22.68			1	2
v2	t9	7.49	7.51	7.55	22.55		1	22.7	22.71	45.41
v2	t10	7.6	7.63	7.56	22.79		2	22.47	22.37	44.84
	Total	150.54	150.66	150.35	451.55		3	22.41	22.56	44.97
						Treat	4	22.66	22.53	45.19
							5	22.39	22.53	44.92
							6	22.74	22.57	45.31
							7	22.87	22.59	45.46
							8	22.45	22.68	45.13
							9	22.41	22.55	44.96
							10	22.57	22.79	45.36
								225.67	225.88	451.55

## Sheet: Soil EC
Varieties	Treatments	Rep-1	Rep-2	Rep-3	Total
v1	t1	0.1767	0.1671	0.1785	0.5223		GT	10.5903								1	2	Mean
v1	t2	0.178	0.177	0.1846	0.5396		CF	1.86924							1	0.17	0.183667	0.176833
v1	t3	0.1996	0.1854	0.1767	0.5617		GM	0.176505							2	0.179867	0.171733	0.1758
v1	t4	0.1815	0.1684	0.172	0.5219										3	0.187233	0.1765	0.181867
v1	t5	0.1756	0.1783	0.1823	0.5362										4	0.173967	0.170667	0.172317
v1	t6	0.1743	0.174	0.1717	0.52										5	0.178733	0.177667	0.1782
v1	t7	0.183	0.1716	0.1735	0.5281		SOV	DF	SS	MS	F	P	SIG		6	0.173333	0.175333	0.174333
v1	t8	0.172	0.1914	0.1678	0.5312		REPS	2	0.000290143	0.000145071	2.61032	0.0866472	NS		7	0.176033	0.1735	0.174767
v1	t9	0.1756	0.179	0.1675	0.5221		VARIETIES	1	2.7735e-06	2.7735e-06	0.0499046	0.824426	NS		8	0.177067	0.174067	0.175567
v1	t10	0.1684	0.1745	0.1756	0.5185		TREATMENTS	9	0.000445997	4.95552e-05	0.891665	0.541643	NS		9	0.174033	0.174733	0.174383
v2	t1	0.176	0.204	0.171	0.551		V X T	9	0.000677705	7.53005e-05	1.35491	0.24262	NS		10	0.172833	0.185033	0.178933
v2	t2	0.1689	0.1783	0.168	0.5152		ERROR	38	0.00211189	5.55761e-05					Mean	0.17631	0.17629
v2	t3	0.1845	0.1744	0.1706	0.5295		TOTAL	59	0.00352851
v2	t4	0.1698	0.175	0.1672	0.512
v2	t5	0.1763	0.1812	0.1755	0.533
v2	t6	0.1757	0.1735	0.1768	0.526
v2	t7	0.1753	0.1742	0.171	0.5205			Varieties
v2	t8	0.1823	0.171	0.1689	0.5222			1	2
v2	t9	0.1715	0.1759	0.1768	0.5242		1	0.5223	0.551	1.0733
v2	t10	0.1785	0.2018	0.1748	0.5551		2	0.5396	0.5152	1.0548
	Total	3.5435	3.576	3.4708	10.5903		3	0.5617	0.5295	1.0912
						Treat	4	0.5219	0.512	1.0339
							5	0.5362	0.533	1.0692
							6	0.52	0.526	1.046
							7	0.5281	0.5205	1.0486
							8	0.5312	0.5222	1.0534
							9	0.5221	0.5242	1.0463
							10	0.5185	0.5551	1.0736
								5.3016	5.2887	10.5903
		96.7	87.1	98.5		0.0967	0.0871	0.0985		0.1767	0.1671	0.1785
		98	97	104.6		0.098	0.097	0.1046		0.178	0.177	0.1846
		119.6	105.4	96.7		0.1196	0.1054	0.0967		0.1996	0.1854	0.1767
		101.5	88.4	92		0.1015	0.0884	0.092		0.1815	0.1684	0.172
		95.6	98.3	102.3		0.0956	0.0983	0.1023		0.1756	0.1783	0.1823
		94.3	94	91.7		0.0943	0.094	0.0917		0.1743	0.174	0.1717
		103	91.6	93.5		0.103	0.0916	0.0935		0.183	0.1716	0.1735
		92	111.4	87.8		0.092	0.1114	0.0878		0.172	0.1914	0.1678
		95.6	99	87.5		0.0956	0.099	0.0875		0.1756	0.179	0.1675
		88.4	94.5	95.6		0.0884	0.0945	0.0956		0.1684	0.1745	0.1756
		96	124	91		0.096	0.124	0.091		0.176	0.204	0.171
		88.9	98.3	88		0.0889	0.0983	0.088		0.1689	0.1783	0.168
		104.5	94.4	90.6		0.1045	0.0944	0.0906		0.1845	0.1744	0.1706
		89.8	95	87.2		0.0898	0.095	0.0872		0.1698	0.175	0.1672
		96.3	101.2	95.5		0.0963	0.1012	0.0955		0.1763	0.1812	0.1755
		95.7	93.5	96.8		0.0957	0.0935	0.0968		0.1757	0.1735	0.1768
		95.3	94.2	91		0.0953	0.0942	0.091		0.1753	0.1742	0.171
		102.3	91	88.9		0.1023	0.091	0.0889		0.1823	0.171	0.1689
		91.5	95.9	96.8		0.0915	0.0959	0.0968		0.1715	0.1759	0.1768
		98.5	121.8	94.8		0.0985	0.1218	0.0948		0.1785	0.2018	0.1748

[truncated: 9 more sheets: Plant Nitrogen, Soil Nitrogen, Plant Phosphorus, Soil Phosphorus, Grian Yield,  Plant H, Plant height, Biological yield, Sheet1]
